# Supplementary material for: Effects of Two Boron-Containing Compounds Structurally Related to Topiramate on Three Models of Drug-Induced Seizures in Mice
Source: Pharmaceuticals (Basel). 2025 Sep 30;18(10):1470. doi: 10.3390/ph18101470 (PMC12567262; doi:10.3390/ph18101470)
Supplement: Supplementary file 1 [file pharmaceuticals-18-01470-s001.zip]

Archive with 1 entries (1 files):
- pharmaceuticals-3885293-supplementary.pdf
